# Supplementary material for: Effective Thallium(I) Removal by Nanocellulose Bioadsorbent Prepared by Nitro-Oxidation of Sorghum Stalks
Source: Nanomaterials (Basel). 2022 Nov 24;12(23):4156. doi: 10.3390/nano12234156 (PMC9740565; doi:10.3390/nano12234156)
Supplement: Supplementary file 1 [file nanomaterials-12-04156-s001.zip]

Archive with 1 entries (1 files):
- nanomaterials-2059567-supplementary.pdf
